# Supplementary material for: Initial Post-Commercialization Experience Using a Thoracic Branch Endoprosthesis: Broad Application to Real-World Patients
Source: Eur J Cardiothorac Surg. 2025 Dec 17;68(1):ezaf452. doi: 10.1093/ejcts/ezaf452 (PMC12798527; doi:10.1093/ejcts/ezaf452)
Supplement: ezaf452_Supplementary_Data [file ezaf452_supplementary_data.zip]

Archive with 3 entries (3 files):
- Supplementary Table 1.pdf
- Supplementary Table 2.pdf
- Supplementary Figure.pdf
